# Supplementary material for: Inter-limb asymmetry in youth elite soccer players: Effect of loading conditions
Source: PLoS One. 2022 Jun 24;17(6):e0269695. doi: 10.1371/journal.pone.0269695 (PMC9231726; doi:10.1371/journal.pone.0269695)
Supplement: S1 File — (XLSX) [file pone.0269695.s001.xlsx]

## Sheet: Database
PLAYERS	Age (years)	BW	Dominant Leg	Left Leg Lean (g)	Right Leg Lean (g)	Left Leg Lean (Kg)	Right Leg Lean (Kg)	DL Lean (Kg)	NDL Lean (Kg)	Avg power [W] DL BW CON	Avg power [W] NDL BW CON	Asymmetry AVG Power [W] BW	ILA -AVG Power [W] BW	DL+NDL AVG Power [W] /2	Avg power [W] DL 25%BW CON	Avg power [W] NDL 25%BW CON	Asymmetry AVG Power [W] 25%BW	ILA-AVG Power [W] 25%BW	DL+NDL AVG Power 25% BW[W]	Avg power [W] DL 50%BW CON	Avg power [W] NDL 50%BW CON	Asymmetry AVG Power [W] 50%BW	ILA-AVG Power [W] 50%BW	DL+NDL AVG Power 50% BW[W]	Isok Con Peak Torque Flex (N m) 30°/sec Left	Isok Con Peak Torque Flex (N m) 30°/sec Right	Isok Con Peak Torque Flex DL (N·m) 30°/sec	Isok Con Peak Torque Flex NDL (N·m) 30°/sec	Isok Con Peak Torque Flex DL (N·m/Kg-1) 30°/s	Isok Con Peak Torque Flex NDL (N·m/Kg-1) 30°/s	Asymmetry Isok Con Peak Torque Flex (N·m/Kg-1) 30°/sec	ILA-Concentic Peak Torque Flex (N·m/Kg-1) 30°/sec	DL+NDL Isok Con Peak Torque Flex (N·m/Kg-1) 30°/sec	Isok Con Peak Torque Flex (N m) 60°/sec Left	Isok Con Peak Torque Flex (N m) 60°/sec Right	Isok Con Peak Torque Flex DL (N·m) 60°/s	Isok Con Peak Torque Flex NDL (N·m) 60°/s	Isok Con Peak Torque Flex DL (N·m/Kg-1) 60°/s	Isok Con Peak Torque Flex NDL (N·m/Kg-1) 60°/s	Asymmetry Isok Con Peak Torque Flex (N m) 60°/sec	ILA-Concentic Peak Torque Flex (N m) 60°/sec	DL+NDL Isok Con Peak Torque Flex (N·m/Kg-1) 60°/sec	Isok Ecc Peak Torque Flex (N m) 90°/s Left	Isok Ecc Peak Torque Flex (N m) 90°/s Right	Isok Ecc Peak Torque Flex DL (N m) 90°/s	Isok Ecc Peak Torque Flex NDL (N m) 90°/s	Isok Ecc Peak Torque Flex DL (N·m/Kg-1) 90°/s	Isok Ecc Peak Torque Flex NDL (N·m/Kg-1) 90°/s	Asymmetry Isok Ecc Peak Torque Flex (N m) 90°/sec
Player 1	18.6027	71.1	L	10252	10107	10.252	10.107	10.252	10.107	702.6	682.8	2.8181	2.8181	692.7	679.7	661.5	2.67765	2.67765	670.6	643	690.9	6.93299	-6.93299	666.95	126	127	126	127	12.2903	12.5655	2.19062	-2.19062	12.4279	139	129	139	129	13.5583	12.7634	5.86281	5.86281	13.1609	133	146	133	146	12.9731	14.4454	10.1925
Player 2	18.9205	74.6	L	10631	10248	10.631	10.248	10.631	10.248	751.5	693.1	7.77112	7.77112	722.3	818.9	729.2	10.9537	10.9537	774.05	808	733.8	9.18317	9.18317	770.9	149	151	149	151	14.0156	14.7346	4.87946	-4.87946	14.3751	167	148	167	148	15.7088	14.4418	8.06513	8.06513	15.0753	186	167	186	167	17.496	16.2959	6.85951
Player 3	18.7973	58.9	L	8337	8153	8.337	8.153	8.337	8.153	640	680	5.88235	-5.88235	660	673.9	719.6	6.35075	-6.35075	696.75	672.1	671.7	0.059515	0.059515	671.9	125	133	125	133	14.9934	16.313	8.08931	-8.08931	15.6532	130	117	130	117	15.5931	14.3505	7.96885	7.96885	14.9718	137	146	137	146	16.4328	17.9075	8.23536
Player 4	19.1753	71.8	L	10274	11637	10.274	11.637	10.274	11.637	688.8	696.6	1.11972	-1.11972	692.7	737.4	791.6	6.84689	-6.84689	764.5	758.8	805.7	5.82103	-5.82103	782.25	148	141	148	141	14.4053	12.1165	15.8884	15.8884	13.2609	141	133	141	133	13.724	11.4291	16.7219	16.7219	12.5765	165	87	165	87	16.06	7.47615	53.4485
Player 5	19.1096	72.1	R	10194	10587	10.194	10.587	10.587	10.194	727.9	844.8	13.8376	-13.8376	786.35	826.8	864.7	4.38302	-4.38302	845.75	763.7	844.8	9.59991	-9.59991	804.25	126	168	168	126	15.8685	12.3602	22.1086	22.1086	14.1144	114	149	149	149	14.0739	14.6164	3.7121	-3.7121	14.3452	156	184	184	184	17.3798	18.0498	3.7121
Player 6	18.6685	57	R	8480	8694	8.48	8.694	8.694	8.48	612.2	641.7	4.59716	-4.59716	626.95	667.6	681.9	2.09708	-2.09708	674.75	745.1	691.9	7.13998	7.13998	718.5	102	106	106	102	12.1923	12.0283	1.34523	1.34523	12.1103	108	114	114	114	13.1125	13.4434	2.46147	-2.46147	13.2779	155	137	137	137	15.758	16.1557	2.46147
Player 7	18.5205	62.2	R	8681	8457	8.681	8.457	8.457	8.681	547.3	587.1	6.77908	-6.77908	567.2	674.5	652.1	3.32098	3.32098	663.3	585.1	578.7	1.09383	1.09383	581.9	122	144	144	122	17.0273	14.0537	17.4639	17.4639	15.5405	118	123	123	123	14.5442	14.1689	2.58035	-2.58035	14.3565	145	161	161	161	19.0375	18.5463	2.58035
Player 8	19.2438	59.5	R	8494	8379	8.494	8.379	8.379	8.494	602.8	667.2	9.65228	-9.65228	635	647.6	617.1	4.7097	4.7097	632.35	689.8	678.3	1.66715	1.66715	684.05	88	114	114	88	13.6054	10.3603	23.8521	23.8521	11.9828	94	115	115	115	13.7248	13.539	1.3539	-1.3539	13.6319	119	137	137	137	16.3504	16.129	1.3539
Player 9	17.8849	80.2	R	11691	11747	11.691	11.747	11.747	11.691	833.3	899.4	7.34934	-7.34934	866.35	933.5	878.4	5.90252	5.90252	905.95	923.4	867.5	6.05371	6.05371	895.45	153	171	171	153	14.5569	13.087	10.0977	10.0977	13.8219	156	172	172	172	14.642	14.7122	0.476717	-0.476717	14.6771	199	198	198	198	16.8554	16.9361	0.476717
Player 10	19.1753	67.1	R	10069	9760	10.069	9.76	9.76	10.069	790	752.3	4.77215	4.77215	771.15	784.4	866.4	9.46445	-9.46445	825.4		871.6			435.8	114	118	118	114	12.0902	11.3219	6.35463	6.35463	11.706	107	113	113	113	11.5779	11.2226	3.06883	-3.06883	11.4002	108	102	102	102	10.4508	10.1301	3.06883
Player 11	18.3479	69.7	R	9713	9778	9.713	9.778	9.778	9.713	692.1	778.4	11.0868	-11.0868	735.25	809.2	811.3	0.258844	-0.258844	810.25	825.3	768.9	6.83388	6.83388	797.1	115	136	136	115	13.9088	11.8398	14.8753	14.8753	12.8743	121	122	122	122	12.477	12.5605	0.664758	-0.664758	12.5187	142	145	145	145	14.8292	14.9284	0.664758
Player 12	17.8822	60.4	R	9171	9371	9.171	9.371	9.371	9.171	599.1	664.2	9.80126	-9.80126	631.65	660.5	657.9	0.393641	0.393641	659.2	697.4	659.2	5.47749	5.47749	678.3	151	117	117	151	12.4853	16.4649	24.1702	-24.1702	14.4751	148	111	111	111	11.8451	12.1034	2.13424	2.13424	11.9742	176	115	115	115	12.2719	12.5395	2.13424
Player 13	19.3041	65.7	R	9398	8722	9.398	8.722	8.722	9.398	680.9	710.9	4.22	-4.22	695.9	655.6	702.3	6.64958	-6.64958	678.95	730	703	3.69863	3.69863	716.5	117	125	125	117	14.3316	12.4495	13.1327	13.1327	13.3905	117	114	114	114	13.0704	12.1302	7.19302	7.19302	12.6003	157	137	137	137	15.7074	14.5776	7.19302
Player 14	18.2274	62.4	R	9464	9837	9.464	9.837	9.837	9.464	734.1	726.2	1.07615	1.07615	730.15	789.1	777.6	1.45736	1.45736	783.35						126	115	115	126	11.6906	13.3136	12.1909	-12.1909	12.5021	118	126	126	126	12.8088	13.3136	3.79181	-3.79181	13.0612	119	145	145	145	14.7403	15.3212	3.79181
Player 15	19.1096	69.3	R	10004	9924	10.004	9.924	9.924	10.004	635.6	696.5	8.74372	-8.74372	666.05	704	749.2	6.0331	-6.0331	726.6	666.7	643.8	3.43483	3.43483	655.25	130	110	110	130	11.0842	12.9948	14.7025	-14.7025	12.0395	122	118	118	118	11.8904	11.7953	0.79968	0.79968	11.8428	194	174	174	174	17.5333	17.393	0.79968
[truncated: 20 more columns]
